# Supplementary material for: Clinical Manifestations of Alport Syndrome-Diffuse Leiomyomatosis Patients With Contiguous Gene Deletions in COL4A6 and COL4A5
Source: Front Med (Lausanne). 2021 Oct 27;8:766224. doi: 10.3389/fmed.2021.766224 (PMC8578185; doi:10.3389/fmed.2021.766224)
Supplement: Supplementary file 1 [file Table_1.XLSX]

## Sheet: Sheet1
MTP(mg/24h)	7	8	9	10	11	12	13	14	15	16	17	Age(years)
	175.8	374.7	347.1	336.4	348	453.4	322	350	303	431	436
	181.3	422.1	393.2	365.4	313.1	500.4	349	392	369	415
	213.4	324.5	273.4	390.4	330	493.6	405		379	390
	233.8	324.5	362.1	338.7	331.8	282.1	391		380	394
	260.5	324.5	341	116	639.7	270.8	366		437	389
	307.8	324.5		450.2	284.7	323.1	344		477
	344.5			418.2	327.2	195	328
	377.6			366	285.5	602.3	306
	473.7			312.8	352.6	526.9	350
				275	332.9	273.7	387
				324.7	301.6	424.2	414
					328.1	342.4	402
					373.4	382.3	339
					357.9		468
					373.7		409
					428		334
					413.4
					360.1
					369.7
					411.5
					383.9
					448.2
					477
					478.2
					203.9
					464.9
Red blood cells(/ul)	7	8	9	10	11	12	13	14	15	16	17
	160	20	745.9	443.2	416.2	124.3	1210.8	210.8	264.9	70.3
	200	120	848.6	718.9	486.5	145.9	345.9	124.3		54.1
	200	180	1151.4	324.3	767.6	270.3	291.9	637.8
	200	180	329.7	864.9	648.6	291.9	416.2
	200	180	216.2	367.6	540.5	108.1	216.2
	200	180	378.4	340.5	540.5	194.6	227
	160		129.7	324.3	540.5	118.9	210.8
	200		540.5	205.4	324.3	259.5	297.3
	100		810.8	183.8	243.2	70.3	254.1
	2		881.1	37.8	297.3	16.2	221.6
	180			118.9	286.5	37.8	221.6
	120			135.1	248.6	43.2	97.3
	100			156.8	491.9	140.5	124.3
	60			281.1	162.2	281.1	216.2
	100			97.3	75.7		113.5
	60			97.3	237.8		178.4
	70			173	648.6		145.9
	50			416.2	351.4		259.5
	200			891.9	400		162.2
	90			345.9	216.2		151.4
	50			864.9	302.7		459.5
	200			697.3	297.3		502.7
	150			351.4	281.1		454.1
	130			654.1	432.4		394.6
	100			583.8	259.5		205.4
	100			464.9	367.6		454.1
	150			81.1	156.8		367.6
	80			232.4	248.6		648.6
	45			1081.1	297.3		216.2
	80				318.9		145.9
	55				302.7		81.1
	100				254.1		113.5
	80				183.8		70.3
	100				97.3
	88				151.4
	60				75.7
	120
	90
	200
	30
	50
	15
	30
UA(umol/L)	7	8	9	10	11	12	13	14	15	16	17	Age(years)
	175.8	374.7	347.1	336.4	348	453.4	322	350	303	431	436
	181.3	422.1	393.2	365.4	313.1	500.4	349	392	369	415
	213.4	324.5	273.4	390.4	330	493.6	405		379	390
	233.8	324.5	362.1	338.7	331.8	282.1	391		380	394
	260.5	324.5	341	116	639.7	270.8	366		437	389
	307.8	324.5		450.2	284.7	323.1	344		477
	344.5			418.2	327.2	195	328
	377.6			366	285.5	602.3	306
	473.7			312.8	352.6	526.9	350
				275	332.9	273.7	387
				324.7	301.6	424.2	414
					328.1	342.4	402
					373.4	382.3	339
					357.9		468
					373.7		409
					428		334
					413.4
					360.1
					369.7
					411.5
					383.9
					448.2
					477
					478.2
					203.9
					464.9
UREA(mmol/L)	7	8	9	10	11	12	13	14	15	16	17	Age(years)
	6.12	5.99	4.67	3.1	6.54	10.94	3.18	9.19	4.57	17.68	20.33
	3.94	6.27	6.62	3.33	5.05	7.09	5.9	10.1	9.54	14.09	26.6
	3.24	5.49	5.46	3.95	3.14	9.47	5.26	6.4	15.8	12.27	26.5
	6.52	5.49	3.59	4.74	7.09	13.22	4.81		12.2	18.7	19.1
	7.43	5.49	3.29	7.75	6.24	8.83	5.43		8.47	14.95	25.6
	6.83	5.49	6.42	7.23	4.87	11.38	4.81		13.16	18.17	14.2
	7.16		4.78	7.27	5.68	12.89	5.36		13.63		19.5
	8.83			6.78	6.25	8.07	3.9				11
	7.34			4.84	2.66	4.69	5.68
	8.86			2.69	4.52	1.42	7.87
	7.67			3.8	3.37	4.49	7.52
	6.99			5.16	5.27	4.03	9.16
	6.55			3.27	5.81	4.22	5.73
	7.86			3.17	5.44	4.22	6.45
	5.68			4.39	5.79		12.59
					4.72		10.58
					5.8		7.82
					4.69
					3.5
					6.41
					5.76
					5.34
					7.45
					5.26
					6.61
					14.86
CREA(umol/L)	7	8	9	10	11	12	13	14	15	16	17	Age(years)
	16.8	44	38.5	24.5	23.2	98	48.4	92	123	233	457
	23.2	43.9	26.7	19.6	5.9	50	47	85	125	184	568
	19.6	35.3	41.1	29.6	22.1	67	50.5	89	135	204	563
	20.8	35.3	26.1	35.3	26.8	68	44.8		140	309	411
	25.9	35.3	32.7	32.3	22.1	55	48		173	297	518
	24.9	35.3	37.3	24.3	20.2	72	42.8		160	298	294
	29.8		41.2	32.9	20.7	57	54.5		173	285	506
	44			38	20.9	32	54.8				276
	34.5			30.1	20.7	85	51.4
	35			27.9	26	57	54.3
	52.7			30.4	26.1	44	36
	34.7			41.5	32.9	44	83.3
	40.8			19.4	27	35	56.3
	48.8			47	23	40	58
	30.6			31.4	24		83
					3		123
					17		72
					30
					33
					5
					38
					35
					31
					42
					42
Cysc(mg/L)	7	8	9	10	11	12	13	14	15	16	17	Age(years)
	0.79	0.87	0.84	1.1	0.79	2.74	1.22	2.44	2.15	3.41	4.332
	0.63	0.94	1.02	1.14	0.78	1.49	0.9	2.15	2.25	3.34
	1.01	1.04	0.58	1.22	0.75	1.53	1.15		2.44	2.81
	0.62	1.04	0.68	0.91	0.61	1.53	1.12		2.74	4.83
	0.6	1.04	1.16	1.1	0.82	2.45	1.19		2.65	9.7
	0.86	1.04		1.61	0.81	2.05	0.99		2.92
	1.51			1.24	0.75	1.23	1.19
	0.69			1.19	0.6	1.57	1.15
	1.47			0.83	0.97	1.39	1.08
				0.62	0.9	1.33	1.39
				0.6	0.83	1.28	1.33
					0.57	1.06	1.11
					0.88	1.04	1.51
					1.02		1.99
					1.06		1.71
					1.32		1.57
					1.22
					1.16
					1.26
					0.63
					0.53
					0.99
					0.84
					1.07
					1.14
					3.14
