# Supplementary material for: Clinical Manifestations of Alport Syndrome-Diffuse Leiomyomatosis Patients With Contiguous Gene Deletions in COL4A6 and COL4A5
Source: Front Med (Lausanne). 2021 Oct 27;8:766224. doi: 10.3389/fmed.2021.766224 (PMC8578185; doi:10.3389/fmed.2021.766224)
Supplement: Supplementary file 2 [file Table_2.XLSX]

## Sheet: Sheet3
lane	F‘ sequence	R‘ sequence	Fragment length（bp）	annealing temperature（℃）	Exon
1-2	CAGACTAGTTGACTGAGCACCA	ATTTTCCCAACCCGTTACGAAG	1986	60	exon1-exon2
3-4	TAAGGAAACAGCCTCCAAGCATC	TTTCCATAGCATCTGCGGCACT	643	60	exon1-exon2
5-6	CAAAGTTCCCAAACCGGCTA	ACAATCTGGCTCTCTACAACC	590	60	exon3
7-8	TGCCTCACAGATCTCTTAGCC	GCACCAAACTACTCAGGAATGACA	376	60	exon4
9-10	ATTGGCTTGTTTGAATAGTCCAGT	CTCCGCTCTCCAATCATCCG	714	60	exon5
11-12	ACAAGGAGCCACAGTTTAATAGCAT	GCCAGTATTGACTCCTACATTGGAC	174	60	exon6
13-14	TCAAGGAATGTGTTTTGCCCCTTA	TTCTTTTGAATCCAGCTTGGTCTG	368	60	exon7
15-16	GTAGGAAAATCACTAGCCCACA	TAACTCACAGCCTTACATGGAC	796	60	exon8
17-18	AACATTCTTGTACAGTTCTCGTGGA	CATGTAGCCCTCAAGAGATCCC	1402	60	exon9-exon11
19-20	GGGTGAAGAGGCCAAAGTAAGAG	TCATAAGGGGCAAAACAAAGAAGG	383	60	exon12
21-22	ATCCTTTCTGTCTCCCAATTAGCC	ATGCTTACGTCTCCATGTGTTTGA	509	60	exon13
23-24	TACATGGAACAGTGTTGTGGGTAG	ATTGGGTTGAGGAGAAACGAGAAG	436	60	exon14
25-26	GTCTAGGAACATTCGCTTACCTGA	TTATATGCTCCAGGTGTAGGCAAA	1078	60	exon15-exon16
27-28	CTCTTTGGGGAGTATTAGAATTCCT	CTACCTCTTGTTTGACTTTGGCTA	1776	60	exon17-exon18
29-30	GATTTTCCTCTCAGGTTTGCCACT	GAGGCTGTTGGTTTTCTCATTCCC	1473	60	exon19-exon20
31-32	TCTGCAAGCCTTCAGATTCCCTC	AGAAATGAGCAGGATAATAACAACCC	1278	60	exon21-exon22
33-34	TGTGTTGTTAGATCACCCAGAGTAG	TTCTTCACGAAGTAGGGTGGAAAT	611	60	exon23
35-36	CTAGCACTTGGACACTAGGAGCAT	CCTGTAATTGGCAGAGGACTACCAC	777	60	exon24-exon25
37-38	TGCCTCCCAGAACTAGAACCTCC	CTCAAGCTTCTCCCCAACCAAA	1354	60	exon26-exon27
39-40	ATAATCAGAAGGGGTTTGCTCTCC	GCACTAGCCTTGTCCAACTATCTT	588	60	exon28
41-42	TTTGTATTGTGTAGTGCCATGTCC	TAACAAATGGCAGTCTCAAAGTCC	1134	60	exon29-exon30
43-44	CAGTGGTATAGCAGAAGCAACTCT	TGTGAACAAAAGAACAGAGGAGGA	574	60	exon31
45-46	CTTGCCACAGAATACATGATGGAC	TGATTAGGCCATATTTCTAGCAGT	1710	60	exon32-exon33
47-48	AGACTCATAGACTGGCAAAGACCT	GCCTTCCTGCCTAACTCACTCG	1560	60	exon34-exon36
49-50	TGAGGTCCCTTGATATGGAGAAGA	GGAGGAACAGAAGAGAATCTGGAG	568	60	exon37
51-52	TGGTCTGGCTCCTACCTAACTGCT	CATCCAGACTTTCTTGGCGTGGTG	1113	60	exon38-exon40
53-54	TCCTGTGGGGACAAACAGGATA	AAAGCCAAGTACCAAGTACAACCA	466	60	exon41
55-56	TCTTGGGCATGACACATAAGTCC	CATTAAGGAGGAAGCCAAAGCCTA	1592	60	exon42-exon43
57-58	ACTTCAGCACATGTACAATGTTACAGG	GGTTCTCCATTCTTTAGCCAAGCC	580	60	exon44
59-60	TGAGACAAGGAACCAGGGCTTA	CTTGACAGAAACAGGACAGCAGAT	605	60	exon45
	GGAGAAGAATGAAACTGCGTGG	GGAGGAAGGACTTACCGCAG	104	60	exon1
	TTCAGTTGAGCTGTAAGTCAGAGTC	CACACTTTGATCCTGGAGAACACC	111	60	exon2
	Reaction system
	5X bµffer A 5 µl
	10mM dNTP 0.5 µl
	10µM F Primer 1.25 µl
	10µM R Primer 1.25 µl
	DNA 1 µl
	DNA Polymerase 0.1 µl
	PCR-grade water 15.9 µl
	enzyme：KAPA2G Robust HotStart PCR Kit
