# Supplementary material for: Clinical Manifestations of Alport Syndrome-Diffuse Leiomyomatosis Patients With Contiguous Gene Deletions in COL4A6 and COL4A5
Source: Front Med (Lausanne). 2021 Oct 27;8:766224. doi: 10.3389/fmed.2021.766224 (PMC8578185; doi:10.3389/fmed.2021.766224)
Supplement: Supplementary file 3 [file Table_3.XLSX]

## Sheet: Sheet1
	normal	patient
CYBB	1	1
COL4A5-1	1	0
COL4A5-2	1	1.1
	normal	patient	mother
CYBB	1	1	1
COL4A6-1	1	0	0.48
COL4A6-12	1	0	0.486
COL4A6-28	1	0	0.61
COL4A6-45	1	0	0.63
